# Supplementary material for: Divergent metallothionein strategies underlie copper tolerance in Saccharomyces species relevant to winemaking
Source: Appl Microbiol Biotechnol. 2026 May 21;110(1):213. doi: 10.1007/s00253-026-13869-z (PMC13369610; doi:10.1007/s00253-026-13869-z)
Supplement: Supplementary file 2 — (74.3 KB XLSX) [file 253_2026_13869_MOESM2_ESM.xlsx]

## Sheet: Title page
Applied Microbiology and Biotechnology
Supplementary material
Divergent metallothionein strategies underlie copper tolerance in Saccharomyces species relevant to winemaking
Raquel Sorribes-Daudena,*, David Perisa,b, María Teresa Martínez-Pastora,c, Sergi Puig a,*
a Departamento de Biotecnología de Alimentos, Instituto de Agroquímica y Tecnología de Alimentos (IATA),
Consejo Superior de Investigaciones Científicas (CSIC), 46980. Paterna, Valencia, Spain.
b FunGIALab, Department of Biosciences, University of Oslo, 0371, Oslo, Norway.
c Departamento de Bioquímica y Biología Molecular, Universitat de València, 46100, Burjassot, Valencia, Spain.
* To whom correspondence should be addressed:
Sergi Puig (Email: spuig@iata.csic.es) and Raquel Sorribes-Dauden (Email: raquel.sorribes@iata.csic.es).
CuFeLab, Dept. Biotecnología de Alimentos, IATA-CSIC, Catedrático Agustín Escardino 7, 46980, Paterna, Spain. Tel: (+34) 963 900 022.

## Sheet: Supplemental Table S1
		Supplemental Table S1. List of Saccharomyces strains used in this study.
	Strain Name	Synonym	PYCC code	Species	Geographical origin	Source	Clade	Ploidy	CUP1 CNV (qPCR)	CUP1 CNV (sequence)	Sinteny	Aneuploidy	Heterozygosity	Sequencing method	Accession number	References	Kindly shared by
	BY4741	-	-	Saccharomyces cerevisiae	-	Lab	24. Lab Strains	1	14.28	12 (6+6y, ChrVIII)	>CIC1 - <CUP1-... - <RSC30	Euploid	-	PacBio Sequel	GCA_044089635.1	Song et al. 2015	-
	BY4743	ATCC 201390	-	Saccharomyces cerevisiae	-	Lab	24. Lab Strains	2	13.92	11 (6+5y, ChrVIII)	>CIC1 - <CUP1-... - <RSC30	Euploid	0	PacBio Sequel	GCA_044089635.1	Song et al. 2015	-
	DTY4	-	-	Saccharomyces cerevisiae	-	Lab	-	1	0	-	-	Euploid	-	-	-	Thiele et al. 1986	Dennis Thiele
	DTY3	-	-	Saccharomyces cerevisiae	-	Lab	-	1	1	-	-	Euploid	-	-	-	Thiele et al. 1986	Dennis Thiele
	DTY7	-	-	Saccharomyces cerevisiae	-	Lab	-	1	4.76	-	-	Euploid	-	-	-	Klein et al. 2002	Dennis Thiele
	DTY1	-	-	Saccharomyces cerevisiae	-	Lab	-	1	14.08	-	-	Euploid	-	-	-	Peña et al. 1996	Dennis Thiele
	EC1118	Lalvin EC1118	-	Saccharomyces cerevisiae	Champagne, France (Europe)	Wine	4. Commercial Wine (S1. Wine)	2	5.49	Not assessed	Not assessed	Euploid	1.71e-06	Illumina HiSeq 2000	GCA_000218975.1	Coi et al. 2017, Loegler 2024	Dennis Thiele
	T73	Lalvin T73 / ATCC 28383	-	Saccharomyces cerevisiae	Monastrel grape, Alicante, Spain (Europe)	Wine	6. West Europe Wine (S1. Wine)	2	3.22	3 (Chr VIII)	>CIC1 - <CUP1-... - <RSC30	Euploid	9.61e-07	Illumina HiSeq 2000	ERR1309526	Peter 2018, Loegler 2024	Amparo Querol
	GRE	Lalvin ICV GRE	-	Saccharomyces cerevisiae	Rhône Nord, France (Europe)	Wine	-	-	4.26	-	-	-	-	-	-	-	Amparo Querol
	QA23	Lalvin QA23 / Enoferm QA23	-	Saccharomyces cerevisiae	Vinhos Verdes, Portugal (Europe)	Wine	4. Commercial Wine (S1. Wine)	2	3.47	Not assessed	Not assessed	Euploid	Not assessed	454	GCA_000325965.1	Borneman et al. 2011	Amparo Querol
	CLOS	Lalvin CLOS	-	Saccharomyces cerevisiae	Priorat, Catalonia, Spain (Europe)	Wine	-	-	2.51	-	-	-	-	-	-	-	Amparo Querol
	D254	Lalvin ICV D254	-	Saccharomyces cerevisiae	Rhône Sud, France (Europe)	Wine	-	-	5.67	-	-	-	-	-	-	-	Amparo Querol
	OKAY	Lalvin ICV OKAY	-	Saccharomyces cerevisiae	France (Europe)	Wine	-	-	6.48	-	-	-	-	-	-	-	Amparo Querol
	VRB	Uvaferm VRB	-	Saccharomyces cerevisiae	Logroño, La Rioja, Spain (Europe)	Wine	-	-	6.83	-	-	-	-	-	-	-	Amparo Querol
	K1M	ICV K1 MARQUÉE	-	Saccharomyces cerevisiae	Montpellier, France (Europe)	Wine	-	-	2	-	-	-	-	-	-	-	Amparo Querol
	ICV K1	Lalvin ICV K1-V1116	-	Saccharomyces cerevisiae	Montpellier, France (Europe)	Wine	-	-	30.53	-	-	-	-	-	-	-	Amparo Querol
	EM14S01	EM14S01-3B	-	Saccharomyces cerevisiae	Taiwan (Asia)	Soil	35. Chinese Wild (S4. Wild)	2	0.961956	Not assessed	Not assessed	Euploid	8.65e-06	PacBio Sequel	GCA_903819205.2	Peter et al. 2018	Gianni Liti
	ZP_567	-	-	Saccharomyces cerevisiae	Castelo de Vide, Portugal (Europe)	Quercus pyrenaica	14. Mediterranean Oak	2	0.739274	Not assessed	Not assessed	Euploid	1.29e-05	Illumina Hiseq	ERR1309526	Peter et al. 2018	Gianni Liti
	YJM1400	-	-	Saccharomyces cerevisiae	Phillippines (Asia)	Guava fruit	38. Taiwan Wild 2 (S.4 Wild)	2	1.05611	Not assessed	Not assessed	Euploid	1.13e-05	Illumina Hiseq	GCA_000977595.3	Peter et al. 2018, Strope 2015	Gianni Liti
	yHAB335	SX35.1=14	PYCC 7643	Saccharomyces cerevisiae	Zhouzhi, Shannxi, China (Asia)	Bark Castanea mollissima	35. Chinese Wild (S4. Wild)	1	1.16329	Not assessed	Not assessed	Euploid	Not assessed	Illumina Hiseq	GCA_918239655.1	Peris et al. 2023	Chris Hittinger
	YPS128	-	PYCC 7976	Saccharomyces cerevisiae	Pennsylvania (USA)	Soil beneath Quercus alba	39. Asian Oak	2	0.656719	Not assessed	Not assessed	Euploid	8.22e-06	PacBio Sequel	GCA_002057995.1	Peter et al. 2018; Yue JX et al 2017	Chris Hittinger
	UWOPS03	UWOPS03-461.4	PYCC 7977	Saccharomyces cerevisiae	Malaysia (Asia)	Nectar, bertam palm flower	S4. Wild	2	0.941642	Not assessed	Not assessed	Euploid	8.01e-06	PacBio Sequel	GCA_002058095.1	Yue JX et al 2017	Chris Hittinger
	YPS1000	YPS1000_1b	PYCC 8177	Saccharomyces cerevisiae	USA	Exudate from Quercus sp.	34. South American Wild	1	0.969686	Not assessed	Not assessed	Euploid	9.71e-06	Illumina Hiseq	ERR1309526	Peter et al. 2018	Gianni Liti
	HN10	-	-	Saccharomyces cerevisiae	Wuzhi Mountain, China (Asia)	Rotten wood	S4. Wild	2	0.748127	Not assessed	Not assessed	Euploid	1.8e-05	Illumina Hiseq	GCA_003275955.1	Peter et al. 2018	Gianni Liti
	HN15	-	-	Saccharomyces cerevisiae	Wuzhi Mountain, China (Asia)	Rotten wood	37. Taiwan Wild 1 (S4. Wild)	2	0.820338	Not assessed	Not assessed	Euploid	1.29e-05	Illumina Hiseq	GCA_003275575.1	Peter et al. 2018	Gianni Liti
	sample_40	-	-	Saccharomyces cerevisiae	Bordeaux, France (Europe)	Tree leaves	14. Mediterranean Oak	2	0.949014	Not assessed	Not assessed	Euploid	1.02e-05	Illumina Hiseq	ERR1309526	Peter et al. 2018	Gianni Liti
	CBS2888	CBS2888_1b	-	Saccharomyces cerevisiae	South Africa (Africa)	Soil	36. North American Wild (S4. Wild)	1	0.552277	Not assessed	Not assessed	Euploid	5.66e-06	Illumina Hiseq	ERR1309526	Peter et al. 2018	Gianni Liti
	CEG	-	-	S. cerevisiae x S.kudriavzevii	France (Europe)	Champagne Epernay Geisenheim wine	-	4	4.93874	Not assessed	Not assessed	Aneuploid-Chr I	Not assessed	PacBio Sequel	GCA_030578135.1	Bernardi et al. 2023	Amparo Querol
	AMH	Assmaannshausen, AWRI1430	-	S. cerevisiae x S.kudriavzevii	Geisenheim, Germany	Wine	-	4	6.61385	Not assessed	Not assessed	Aneuploid-Chr III	Not assessed	Illumina HiSeq	PRJNA531118	Peris et al. 2012; Morard et al. 2020	Amparo Querol
	W27	-	-	S. cerevisiae x S.kudriavzevii	Wädenswil, Switzerland	Pinot noir wine	-	3	2.14165	Not assessed	Not assessed	Euploid	Not assessed	Illumina HiSeq	GCA_009667415.1	Langdon et al. 2019; Morard et al. 2020	Amparo Querol
	W46	-	-	S. cerevisiae x S.kudriavzevii	Wädenswil, Switzerland	Pinot noir wine	-	3	1.64036	-	-	-	-	-	-	Peris et al. 2012	Amparo Querol
	VIN7	AWRI1432	-	S. cerevisiae x S.kudriavzevii	Alsace, France	Wine	-	3	10.9216	Not assessed	Not assessed	Aneuploid-Chr III, VI, XI	Not assessed	Illumina HiSeq	GCA_000326105.1	Peris et al. 2012; Morard et al. 2020	Amparo Querol
	H14A7	V. evolution	-	S. cerevisiae x S.uvarum	-	Wine/ Lab	-	3	0.911599	Not assessed	Not assessed	Aneuploid-Chr III	Not assessed	Illumina Miseq system	SRP148850	Lairón-Peris et al. 2020; Lairón-Peris et al. 2021	Amparo Querol
	IFO1802	yHAB7	PYCC 7517	Saccharomyces kudriavzevii	Asia (Japan)	Decayed leaf	Asia A	2	-	1 (Chr VIII)	>CIC1 - <CUP1-... - <RSC30	Aneuploid-Chr I	0.105624	Illumina HiSeq	GCA_918252685	Peris et al. 2023	Chris Hittinger
	ZP591	FM1009	PYCC 7930	Saccharomyces kudriavzevii	Alentejo (Portugal)	Bark of Quercus pyrenaica	EU	2	-	1 (Chr VIII)	>CIC1 - <CUP1-... - <RSC30	Euploid	0.0324909	Illumina HiSeq	GCA_918268175	Peris et al. 2023	José Paulo Sampaio
	IFO1803	FM1296	PYCC 7514	Saccharomyces kudriavzevii	Asia (Japan)	Decayed leaf	Asia B	2	-	1 (Chr VIII)	>CIC1 - <CUP1-... - <RSC30	Euploid	0.105624	Illumina HiSeq	GCA_918257225	Peris et al. 2023	Chris Hittinger
	CBS7001	FM1132	PYCC 7506	Saccharomyces uvarum	Europe (Spain)	Mesophylax adopersus	HOL-EU	2	-	1 (Chr XV)	>CIC1 - <CUP1-... - <RSC30	Euploid	0.0992652	Illumina HiSeq	GCA_918261815	Peris et al. 2023	Chris Hittinger
	yHAB521	CR10-E1	PYCC 7820	Saccharomyces uvarum	Río Negro (Argentina)	Cyttaria hariotti on Nothofagus antarctica	SA-B	2	-	1 (Chr XV)	>CIC1 - <CUP1-... - <RSC30	Euploid	0.0376854	Illumina HiSeq	GCA_918280685	Peris et al. 2023	Chris Hittinger
	yHAB60	CRUB 1588,7	PYCC 7538	Saccharomyces uvarum	Unknown (Probably Argentina)	Unknown (wild environment)	SA-A	2	-	1 (Chr XV)	>CIC1 - <CUP1-... - <RSC30	Euploid	0.0471047	Illumina HiSeq	GCA_918251765.1	Peris et al. 2023	Chris Hittinger
	yHCT77	FM1277	PYCC 7886	Saccharomyces uvarum	Oregon (USA)	Soil Quercos garryana	HOL-NA	2	-	1 (Chr XV)	>CIC1 - <CUP1-... - <RSC30	Euploid	0.0477697	Illumina HiSeq	GCA_918221285	Peris et al. 2023	Chris Hittinger
	yHAB336	SDPGP3=15	PYCC 7644	Saccharomyces mikatae	Shandong (China)	Bark of Malus domestica	Asia B	2	-	1 (Chr VIII)	>CIC1 - <CUP1-... - <RSC30	Euploid	0.0213484	Illumina HiSeq	GCA_918272125	Peris et al. 2023	Chris Hittinger
	IFO1815	yHAB8	PYCC 7518	Saccharomyces mikatae	Asia (Japan)	Soil	Cryptic linage	2	-	1 (Chr VIII)	>CIC1 - <CUP1-... - <RSC30	Euploid	0.0259754	Illumina HiSeq	GCA_918250775	Peris et al. 2023	Chris Hittinger
	CBS10644	-	PYCC 7928	Saccharomyces arboricola	Asia (China)	Bark of Quercus fabri	Asia A	2	-	1 (Chr VIII)	>CIC1 - <CUP1-... - <RSC30	Euploid	0.014347	Illumina HiSeq	Not uploaded	Liti et al. 2013	Gianni Liti
	ZP960	yHDPN432	PYCC 7970	Saccharomyces arboricola	West Coast (New Zealand)	Cyttaria nigra, Nothofagus menziesii	Oceania	2	-	1 (Chr VIII)	>CIC1 - <CUP1-... - <RSC30	Euploid	Not assessed	Illumina HiSeq	GCA_918268255	Peris et al. 2023	José Paulo Sampaio
	yHDPN24	LL2012-007	PYCC 7935	Saccharomyces paradoxus	Québec (Canada)	Bark of Acer sp.	America C	2	-	1 (Chr VIII)	>CIC1 - <CUP1-... - <RSC30	Euploid	0.0260121	PacBio Sequel	GCA_918281175.1	Peris et al. 2023 and Peris et al., in progress	Christian Landry
	N44	yHDPN429	PYCC 7968	Saccharomyces paradoxus	Russia	Flux of Quercus mongolica	Far East	2	-	1 (Chr VIII)	>CIC1 - <CUP1-... - <RSC30	Euploid	0.00046583	PacBio Sequel	GCA_002079085.1	Yue JX et al 2017	Ed Louis
	YPS138	-	-	Saccharomyces paradoxus	USA (Pennsylvania)	Soil beneath Quercus velutina	America B	2	-	1 (Chr VIII)	>CIC1 - <CUP1-... - <RSC30	Euploid	0.033898	PacBio Sequel	GCA_002079115.1	Yue JX et al 2017	Chris Hittinger
	CBS432	FM472	PYCC 7492	Saccharomyces paradoxus	Europe (Russia)	Sap exudate of tree	EU	2	-	1 (Chr VIII)	>CIC1 - <CUP1-... - <RSC30	Euploid	0.0462618	PacBio Sequel	GCA_002079055.1	Yue JX et al 2017	Chris Hittinger
	yHCT69	-	PYCC 7880	Saccharomyces eubayanus	Chubut (Argentina)	Bark of Nothofagus dombeyi	Patagonia B/HOL	2	-	1 (Chr XV)	>CIC1 - <CUP1-... - <RSC30	Euploid	0.0632175	Illumina Hiseq	GCA_918298305	Peris et al. 2023	Chris Hittinger
	yHRVM107a	27-1	PYCC 8021	Saccharomyces eubayanus	USA (North Carolina)	Bark of Pinus taeda	Patagonia B/HOL	2	-	1 (Chr XV)	>CIC1 - <CUP1-... - <RSC30	Euploid	0.0241114	Illumina Hiseq	Sac2.0 Github	Peris et al. 2023	Chris Hittinger
	NCYC3947	D5088	-	Saccharomyces jurei	Europe (France)	Bark of Oak sp.	EU	2	-	1 (Chr VIII)	>CIC1 - <CUP1-... - <RSC30	Euploid	0.0232948	PacBio Sequel	GCA_900290405.1	Naseeb et al. 2018	Daniela Delneri
	ZP964	yHDPN433	PYCC 7971	Saccharomyces chiloensis	West Coast (New Zealand)	Bark of Nothofagus solandri var. solandri	Australia	2	-	1 (Chr XV)	>CIC1 - <CUP1-... - <RSC30	Euploid	0.0427191	Illumina HiSeq	GCA_918269355	Peris et al. 2023, Peña et al. 2024	José Paulo Sampaio
		Legend
		a	Inferred from yHRVM108
		<	Crick strand
		>	Watson strand
		References
		Bernardi B, Michling F, Muno-Bender J, Matti K, Wendland J (2023) The genome sequence of the Champagne Epernay Geisenheim wine yeast reveals its hybrid nature. FEMS Yeast Res 23:foad033. https://doi.org/10.1093/femsyr/foad033.
		Borneman AR, Desany BA, Riches D, Affourtit JP, Forgan AH, Pretorius IS, Egholm M, Chambers PJ (2011) Whole-genome comparison reveals novel genetic elements that characterize the genome of industrial strains of Saccharomyces cerevisiae. PLoS Genet 7:e1001287. https://doi.org/10.1371/journal.pgen.1001287.
		Coi AL, Bigey F, Mallet S, Marsit S, Zara G, Gladieux P, Galeote V, Budroni M, Dequin S, Legras JL (2017) Genomic signatures of adaptation to wine biological ageing conditions in biofilm-forming flor yeasts. Mol Ecol 26:2150–2166. https://doi.org/10.1111/mec.14042.
		Klein M, Mamnun YM, Eggmann T, Schüller C, Wolfger H, Martinoia E, Kuchler K (2002) The ATP‑binding cassette (ABC) transporter Bpt1p mediates vacuolar sequestration of glutathione conjugates in yeast. FEBS Lett 520:63–67. https://doi.org/10.1016/S0014-5793(02)02773-5.
		Lairón‑Peris M, Castiglioni GL, Routledge SJ, Alonso‑del‑Real J, Linney JA, Pitt AR, Melcr J, Goddard AD, Barrio E, Querol A (2021) Adaptive response to wine selective pressures shapes the genome of a Saccharomyces interspecies hybrid. Microb Genom 7:000628. https://doi.org/10.1099/mgen.0.000628.
		Lairón‑Peris M, Pérez‑Través L, Muñiz‑Calvo S, Guillamón JM, Heras JM, Barrio E, Querol A (2020) Differential contribution of the parental genomes to a S. cerevisiae × S. uvarum hybrid at different industrial stress conditions. Front Bioeng Biotechnol 8:129. https://doi.org/10.3389/fbioe.2020.00129.
		Langdon QK, Peris D, Baker EP, Opulente DA, Nguyen HV, Bond U, Gonçalves P, Sampaio JP, Libkind D, Hittinger CT (2019) Fermentation innovation through complex hybridization of wild and domesticated yeasts. Nat Ecol Evol 3:1576–1586. https://doi.org/10.1038/s41559-019-0998-8.
		Loegler V, Friedrich A, Schacherer J (2024) Overview of the Saccharomyces cerevisiae population structure through the lens of 3,034 genomes. G3: Genes Genomes Genet 14:jkae245. https://doi.org/10.1093/g3journal/jkae245.
		Morard M, Benavent‑Gil Y, Ortiz‑Tovar G, Pérez‑Través L, Querol A, Toft C, Barrio E (2020) Genome structure reveals the diversity of mating mechanisms in Saccharomyces cerevisiae × Saccharomyces kudriavzevii hybrids. Microb Genom 6:e000333. https://doi.org/10.1099/mgen.0.000333.
		Naseeb S, Alsammar H, Burgis T, Donaldson I, Knyazev N, Knight C, Delneri D (2018) Whole genome sequencing, de novo assembly and phenotypic profiling for the new budding yeast species Saccharomyces jurei. G3: Genes Genomes Genet 8:2967–2977. https://doi.org/10.1534/g3.118.200563.
		Peña MM, Koch KA, Thiele DJ (1998) Dynamic regulation of copper uptake and detoxification genes in Saccharomyces cerevisiae. Mol Cell Biol 18:2514–2523. https://doi.org/10.1128/MCB.18.5.2514.
		Peña TA, Villarreal P, Agier N, De Chiara M, Barría T, Urbina K, Villarroel CA, Santos ARO, Rosa CA, Nespolo RF, Liti G, Fischer G, Cubillos FA (2024) An integrative taxonomy approach reveals Saccharomyces chiloensis sp. nov. PLoS Genet 20:e1011396. https://doi.org/10.1371/journal.pgen.1011396.
		Peris D, Lopes CA, Belloch C, Querol A, Barrio E (2012) Comparative genomics among Saccharomyces cerevisiae × Saccharomyces kudriavzevii natural hybrids. BMC Genomics 13:407. https://doi.org/10.1186/1471-2164-13-407.
		Peris D, Ubbelohde EJ, Kuang MC, Kominek J, Langdon Q, Adams M, Koshalek JA, Hulfachor AB, Opulente DA, Hall DJ, Hyma K, Fay JC, Leducq, J-B, Charron G, Landry CR, Libkind D, Gonçalves C, Gonçalves P, Sampaio J-P, Wang Q-M, Bai F-Y, Wrobel RL, Hittinger CT (2023) Macroevolutionary diversity of traits and genomes in the model yeast genus Saccharomyces. Nat Commun 14:690. https://doi.org/10.1038/s4…
		Peter J, De Chiara M, Friedrich A, Yue JX, Pflieger D, Bergström A, Sigwalt A, Barre B, Freel K, Llored A, Cruaud C, Labadie K, Aury JM, Istace B, Lebrigand K, Barbry P, Engelen S, Lemainque A, Wincker P, Liti G, Schacherer J (2018) Genome evolution across 1,011 Saccharomyces cerevisiae isolates. Nature 556:339–344. https://doi.org/10.1038/s41586-018-0030-5.
		Song G, Dickins BJ, Demeter J, Engel S, Gallagher J, Choe K, Dunn B, Snyder M, Cherry JM (2015) AGAPE for pan‑genome analysis of Saccharomyces cerevisiae. PLoS One 10:e0120671. https://doi.org/10.1371/journal.pone.0120671.
		Strope PK, Skelly DA, Kozmin SG, Mahadevan G, Stone EA, Magwene PM, Dietrich FS, McCusker JH (2015) The 100‑genomes strains of S. cerevisiae reveal natural phenotypic and genotypic variation. Genome Res 25:762–774. https://doi.org/10.1101/gr.185538.114.
		Thiele DJ, Hamer DH (1986) Tandemly duplicated upstream control sequences mediate copper‑induced transcription of the Saccharomyces cerevisiae copper‑metallothionein gene. Mol Cell Biol 6:1158–1163. https://doi.org/10.1128/MCB.6.4.1158.
		Yue JX, Li J, Aigrain L, Hallin J, Persson K, Oliver K, Bergström A, Coupland P, Warringer J, Lagomarsino MC, Fischer G, Durbin R, Liti G (2017) Contrasting evolutionary genome dynamics between domesticated and wild yeasts. Nat Genet 49:913–924. https://doi.org/10.1038/ng.3847.

## Sheet: Supplemental Table S2
	Supplemental Table S2. Oligonucleotides used in this study for qPCR.
	Name	Sequence (5'->3')	Reference
	ACT1-qPCR-F Saccharomyces	CGAAAGATTCAGAGCCCCAG	This study
	ACT1-qPCR-R Saccharomyces	TCCTTTTGCATTCTTTCGGC	This study
	CUP1-qPCR-F S.cer and S.kud	ATGCCAATGTGGTAGCTGC	This study
	CUP1-qPCR-R S.cer and S.kud	CAGAGCAGCATGACTTCTT	This study
	CUP1-qPCR-F S.cer and S.uva	TGTCAATGCCAATGTGGTAG	This study
	CUP1-qPCR-R S.cer and S.uva	TACCACAGGGGCATTTGTC	This study
	CUP1-qPCR F S.par	GCCAATGCAAATGTGGCAGC	This study
	CUP1-qPCR R S.par CBS432 and N44	GGCACTTGTCGTCGCTGTC	This study
	CUP1-qPCR R S.par yHDPN24 and YPS138	GGCATTTGTCGTCGCTGTC	This study
	CUP1-qPCR F S.jur and S.mik	GCCAATGCAAATGTGGTAGC	This study
	CUP1-qPCR R S.mik and S.jur	GGCATTTTTCGTCGCTATT	This study
	CUP1-qPCR F S.eub and S.arb	GTCAATGCAAATGTGGTAGC	This study
	CUP1-qPCR R S.arb	GACATTTGTCATCGCTGTT	This study
	CUP1-qPCR R S.eub	GGCATTTGTCATCACTGTC	This study
	CRS5-qPCR-F S.cer	GGCGAATGTTGTAAGGACTC	This study
	CRS5-qPCR-R S.cer	GCACGTGGTTTCGCATTTGCAT	This study
	CRS5-qPCR-F S.par	GGCGAATGCTGCAAAGACTC	This study
	CRS5-qPCR-R S.par	CGTGGTTCCGCACTTGCAA	This study
	CRS5-qPCR-F S.mik	AGCGAATGTTGCAAAGACTTC	This study
	CRS5-qPCR-R S.mik	TGTGGTTCCGCACTTGCAG	This study
	CRS5-qPCR-F S.kud	AACGAATGCTGCAAAGACTC	This study
	CRS5-qPCR-R S.kud	GTGGTACCGCACCTGCAATTT	This study
	CRS5-qPCR F S.arb	GACGAGTGCTGTAGAGACT	This study
	CRS5-qPCR-R S.arb	GTAGCACCGCACTTGCAACTT	This study
	CRS5-qPCR-F S.uva and S.eub	TGCGAATGCTGCAAAGACTC	This study
	CRS5-qPCR-R S.eub	GTGGCACCGCATTTGCAACTT	This study
	CRS5-qPCR-R S.uva	GTGGCACCACATTTGCAACTT	This study
	SOD1-qPCR F S. cer and S. par	GAAGACACATGGTGCTCCAAC	This study
	SOD1-qPCR R S.cer, S. kud, S.par, S.jur, S.mik and S. arb	GGTAGGACCGATAAGCTTGATC	This study
	SOD1-qPCR F S. kud, S.uva and S.eub	GACCCACGGTGCCCCAAC	This study
	SOD1-qPCR R S.uva and S.eub	GGCACCGATCAACTTGATCAGC	This study
	SOD1-qPCR-F S.arb	AAGACGCACGGTGCCC	This study
	SOD1-qPCR-F S.mik	GACACATGGTGCCCCAAC	This study
	SOD1-qPCR-F S.cer and S.uva	TCCGAATCCGAGCCAACCAC	This study
	SOD1-qPCR-R S.cer and S.uva	TGTCTGACTTCGTCAGTTGG	This study
	TRX2-qPCR-R S.uva and S.cer	TTGATAGCAGCTGGGTTGGC	This study
	TRX2-qPCR-F S.cer and S.kud	ACATGGTGCGGTCCATGT	This study
	TRX2-qPCR-R S.cer and S.kud	GCACCGACGACTCTGGT	This study
	TRX2-qPCR F S.arb, S.uva, S.mik, S.jur, S.par and S.eub	CCACATGGTGTGGTCCAT	This study
	TRX2-qPCR F S.kud	CCACATGGTGCGGTCCAT	This study
	TRX2-qPCR R S.cer	GGTAGGCATGGAAGAAACTTC	This study
	TRX2-qPCR R S.arb	AGTAGGCATGGAGGAAACTTC	This study
	TRX2-qPCR R S.kud	GGTAGGCATAGAGGAGACTTC	This study
	TRX2-qPCR R S.eub and S.uva	GGTAGGCATGGAGGAGACTTC	This study
	TRX2-qPCR R S.jur	GGTGGGCATGGAGGAGACTTC	This study
	TRX2-qPCR R S.par	GGTAGGCATGGAAGAGACTTC	This study

## Sheet: Supplemental Table S3
	Supplemental Table S3. ANOVA results for Figure 3.
	One-way ANOVA test results
	Type	Time	Term	Df	Sum Sq	Mean Sq	F value	Pr(>F)
	PI	14	Residuals	10	30.7633	3.07633	-	-
	PI	14	Strain	4	1097.22	274.306	89.1665	8.84734e-08
	PI	18	Residuals	10	67.5317	6.75317	-	-
	PI	18	Strain	4	3175.94	793.984	117.572	2.30695e-08
	ROS	14	Residuals	10	36.4967	3.64967	-	-
	ROS	14	Strain	4	501.771	125.443	34.371	8.11274e-06
	ROS	18	Residuals	10	78.7217	7.87217	-	-
	ROS	18	Strain	4	4555.21	1138.8	144.662	8.36919e-09
	Tukey’s Honestly Significant Difference test results
	Type	Time	Comparison	Diff	Lower	Upper	p_adj
	PI	14	ZP591-K1M	23.65	18.9369	28.3631	1.15535e-07
	PI	14	ZP591-W27	22.4	17.6869	27.1131	1.89956e-07
	PI	14	ZP591-BY4743	18.3333	13.6202	23.0465	1.23292e-06
	PI	14	ZP591-H14A7	13.6333	8.9202	18.3465	1.91887e-05
	PI	14	K1M-H14A7	-10.0167	-14.7298	-5.30353	0.00027997
	PI	14	W27-H14A7	-8.76667	-13.4798	-4.05353	0.000825963
	PI	14	K1M-BY4743	-5.31667	-10.0298	-0.603533	0.0260035
	PI	14	H14A7-BY4743	4.7	-0.0131341	9.41313	0.0507168
	PI	14	W27-BY4743	-4.06667	-8.7798	0.646467	0.100228
	PI	14	W27-K1M	1.25	-3.46313	5.96313	0.900515
	PI	18	ZP591-W27	39.2333	32.2503	46.2164	3.93491e-08
	PI	18	ZP591-K1M	38.7833	31.8003	45.7664	4.41499e-08
	PI	18	ZP591-H14A7	31.6833	24.7003	38.6664	2.90921e-07
	PI	18	ZP591-BY4743	22.4333	15.4503	29.4164	7.37787e-06
	PI	18	W27-BY4743	-16.8	-23.7831	-9.81692	9.77997e-05
	PI	18	K1M-BY4743	-16.35	-23.3331	-9.36692	0.000123543
	PI	18	H14A7-BY4743	-9.25	-16.2331	-2.26692	0.00969597
	PI	18	W27-H14A7	-7.55	-14.5331	-0.566923	0.0330212
	PI	18	K1M-H14A7	-7.1	-14.0831	-0.116923	0.0458999
	PI	18	W27-K1M	-0.45	-7.43308	6.53308	0.999466
	ROS	14	H14A7-BY4743	14	8.86643	19.1336	3.25392e-05
	ROS	14	ZP591-BY4743	13	7.86643	18.1336	6.26201e-05
	ROS	14	W27-H14A7	-12.7667	-17.9002	-7.63309	7.33542e-05
	ROS	14	ZP591-W27	11.7667	6.63309	16.9002	0.000148171
	ROS	14	K1M-H14A7	-7.08333	-12.2169	-1.94976	0.00739893
	ROS	14	K1M-BY4743	6.91667	1.78309	12.0502	0.00867136
	ROS	14	ZP591-K1M	6.08333	0.949761	11.2169	0.0194789
	ROS	14	W27-K1M	-5.68333	-10.8169	-0.549761	0.0289331
	ROS	14	W27-BY4743	1.23333	-3.90024	6.36691	0.927591
	ROS	14	ZP591-H14A7	-1	-6.13357	4.13357	0.964501
	ROS	18	W27-H14A7	-46.65	-54.1895	-39.1105	1.39826e-08
	ROS	18	H14A7-BY4743	45.7667	38.2272	53.3061	1.73566e-08
	ROS	18	ZP591-W27	26.3667	18.8272	33.9061	3.35722e-06
	ROS	18	ZP591-BY4743	25.4833	17.9439	33.0228	4.61178e-06
	ROS	18	K1M-H14A7	-24.3833	-31.9228	-16.8439	6.93698e-06
	ROS	18	W27-K1M	-22.2667	-29.8061	-14.7272	1.59035e-05
	ROS	18	K1M-BY4743	21.3833	13.8439	28.9228	2.29126e-05
	ROS	18	ZP591-H14A7	-20.2833	-27.8228	-12.7439	3.67259e-05
	ROS	18	ZP591-K1M	4.1	-3.43946	11.6395	0.428991
	ROS	18	W27-BY4743	-0.883333	-8.42279	6.65613	0.994538
